# Supplementary material for: Factors associated with self-reported health: implications for screening level community-based health and environmental studies
Source: BMC Public Health. 2016 Jul 26;16:640. doi: 10.1186/s12889-016-3321-5 (PMC4962351; doi:10.1186/s12889-016-3321-5)
Supplement: Additional file 1: — Table S1. Sociodemographic Domain; Table S2. Health Care Domain; Table S3. Health Status Domain; Table S4. Lifestyle Domain; Table S5. Clinical Indicators; Table S6. Environmental Scores/Chemicals). This file details all associations between the domain factors and poorer SRH for both binary (poor/fair versus good/very good/excellent) and ordinal 5-point scoring of SRH (1 = poor, 2 = fair, 3 = good, 4 = very good, and 5 = excellent). (XLSX 45 kb) [file 12889_2016_3321_MOESM1_ESM.xlsx]

## Sheet: TableS1_SocioDem
Table S1: Sociodemographic
	N	ADJUSTED FOR SEX & AGE
<0.05		fair/poor Self-Reported Health				Self-Reported Health (5 point scale)
		Odds Ratios (95% CI)			p-value	Odds Ratios (95% CI)			p-value
		OR	LCL	UCL		OR	LCL	UCL
Sex, Male vs. Female	1372	---	---	---	---	---	---	---	---
Age (years)	1372	---	---	---	---	---	---	---	---
Race/Ethnicity	1372
Mexican American vs. Non-Hispanic White		6.7636	4.21918	10.8425	2.03646e-15	4.27125	3.02601	6.02892	1.50073e-16
Non-Hispanic Black vs. Non-Hispanic White		3.75717	2.33476	6.04614	4.95015e-08	1.90986	1.47571	2.47173	8.76735e-07
Other Hispanic vs. Non-Hispanic White		1.46492	0.696218	3.08237	0.314441	2.13845	1.40636	3.25163	0.000378258
Other Race & Multi-Racial vs. Non-Hispanic White		1.33698	0.476792	3.74905	0.580922	1.4002	0.950362	2.06296	0.0886674
US citizen, No vs. Yes	1372	3.13679	2.0266	4.85515	2.90984e-07	2.25949	1.64903	3.09592	3.92192e-07
Country of birth	1372
Elsewhere vs. United States		1.42105	0.936415	2.1565	0.0986875	1.43972	1.08511	1.91022	0.011533
Mexico vs. United States		5.47462	3.57281	8.38877	5.81582e-15	4.83244	3.39393	6.88067	2.37584e-18
Income	1372
<$20,000 vs. $75,000+		6.66941	3.45947	12.8578	1.46379e-08	2.96529	2.00789	4.37919	4.64983e-08
$20,000 to <$45,000 vs. $75,000+		3.99247	1.80514	8.83025	0.000630015	1.93118	1.30599	2.85564	0.000975135
$45,000 to <$75,000 vs. $75,000+		1.34478	0.59246	3.05242	0.478753	1.15609	0.842709	1.58601	0.36859
Poverty Income Ratio	1372	0.598248	0.519815	0.688515	7.7709e-13	0.758	0.704	0.817	3.07383e-13
Education	1372
Less than 9th grade vs. College Graduate or above		24.1772	9.69368	60.3007	8.4196e-12	11.2125	6.66105	18.8741	9.29007e-20
9-11th Grade (Includes 12th grade with no diploma) vs. College Graduate or above		11.7602	4.88748	28.2973	3.76071e-08	4.14418	2.54724	6.7423	1.0323e-08
High School Grad/GED or Equivalent vs. College Graduate or above		6.45183	2.90655	14.3215	4.5942e-06	2.46749	1.72782	3.52382	6.7719e-07
Some College or AA degree vs. College Graduate or above		3.42399	1.69323	6.92391	0.000613042	1.84799	1.38646	2.46316	2.80541e-05
Marital Status	1371
Living with partner vs. Married		1.07542	0.664314	1.74093	0.767355	1.131	0.676	1.89	0.6396
Never married vs. Married		1.28734	0.789548	2.09898	0.31124	1.052	0.755	1.467	0.7645
Widowed/Divorced/Separated vs. Married		2.05225	1.12631	3.73942	0.0188484	1.797	1.218	2.651	0.0031

## Sheet: TableS2_HealthCare
Table S2: Health Care
	N	ADJUSTED FOR SEX & AGE
<0.05		fair/poor Self-Reported Health				Self-Reported Health (5 point scale)
		Odds Ratios (95% CI)			p-value	Odds Ratios (95% CI)			p-value
		OR	LCL	UCL		OR	LCL	UCL
Health Insurance, No vs. Yes	1372	2.90452	1.93648	4.35647	2.53504e-07	1.839	1.336	2.531	0.0002
Seen mental health professional past year, Yes vs. No	1372	1.47292	0.739147	2.93511	0.270997	1.716	1.153	2.554	0.0078
Hospital Stays past year, 1+ vs. 0	1372	1.166	0.552781	2.45949	0.686726	1.78	1.217	2.604	0.003
Number of times received health care over past year	1371
1 time vs. 0		0.423156	0.244643	0.731928	0.00209632	0.837	0.527	1.329	0.450185
2 to 3 times vs. 0		0.696536	0.403997	1.20091	0.193181	1.023	0.723	1.447	0.897817
4 to 9 times vs. 0		0.76802	0.463891	1.27154	0.304857	2.017	1.425	2.855	7.50778e-05
10 to 12 times vs. 0		1.75951	0.737953	4.1952	0.202478	2.444	1.418	4.214	0.00130114
13 or more times vs. 0		2.51772	1.09196	5.80507	0.0302832	3.165	1.628	6.157	0.00068629
Taken prescription medication past month, Yes vs. No	1372	1.29308	0.901409	1.85494	0.162669	1.577	1.321	1.883	4.74811e-07
Number of prescription medications taken past month	1372
5 or more vs. 0		2.84182	1.15761	6.97639	0.0226449	4.718	2.724	8.17	3.08451e-08
3 to 4 vs. 0		1.6777	0.987481	2.85037	0.0556997	2.35	1.704	3.24	1.83752e-07
2 vs. 0		0.925777	0.428946	1.99807	0.844231	1.205	0.824	1.762	0.33583
1 vs. 0		1.03218	0.613909	1.73543	0.904896	1.206	0.947	1.537	0.128354
Hepatitis A Vaccination	1372
Don't know/Refused vs. Yes, at least 2 doses		1.09273	0.557471	2.14191	0.796219	1.142	0.784	1.662	0.49
No doses vs. Yes, at least 2 doses		0.800452	0.442299	1.44862	0.462082	0.761	0.538	1.076	0.1226
Yes, <2 doses vs. Yes, at least 2 doses		0.171915	0.03857	0.766263	0.0209377	0.657	0.373	1.155	0.1445
Hepatitis B Vaccination	1372
<3 doses vs. Yes, all 3 doses		0.626165	0.186151	2.10626	0.449417	0.968	0.577	1.623	0.9018
Don't know/Refused vs. Yes, all 3 doses		1.52297	0.799593	2.90078	0.200676	1.429	0.95	2.149	0.0862
No doses vs. Yes, all 3 doses		1.23717	0.816822	1.87383	0.315019	1.152	0.893	1.485	0.2752

## Sheet: TableS3_HealthStatus
Table S3: Health Status
	N	ADJUSTED FOR SEX & AGE
<0.05		fair/poor Self-Reported Health				Self-Reported Health (5 point scale)
		Odds Ratios (95% CI)			p-value	Odds Ratios (95% CI)			p-value
		OR	LCL	UCL		OR	LCL	UCL
Health Status, Fair/Poor vs. Excellent/Very Good/Good	1372	---	---	---	---	---	---	---	---
Number of days physical health was not good during past 30 days	1372
missing vs. 0 days		1.86937	0.884014	3.95304	0.101565	1.515	1.044	2.199	0.0288619
7 or more days vs. 0 days		4.89463	3.21999	7.4402	1.06051e-13	3.137	2.09	4.709	3.46359e-08
4 to 6 days vs. 0 days		1.35483	0.601446	3.05192	0.463613	1.604	1.104	2.332	0.0132563
1 to 3 days vs. 0 days		1.36508	0.812159	2.29443	0.240133	1.079	0.73	1.594	0.704172
Number of days mental health was not good during past 30 days	1372
Don't know/Missing vs. 0		1.63586	0.77348	3.45972	0.197798	1.485	1.007	2.19	0.0460348
15 or more days vs. 0		5.27619	3.19049	8.72535	9.14882e-11	3.803	2.14	6.76	5.32392e-06
8 to 14 days vs. 0		3.04282	1.38021	6.70822	0.00580027	2.949	1.619	5.37	0.000406413
1 to 7 days vs. 0		0.877717	0.563541	1.36705	0.56397	1.051	0.798	1.384	0.723757
BMI (continuous)	1372	1.06834	1.04411	1.09313	1.62025e-08	1.078	1.059	1.098	3.12563e-16
Diabetes, yes vs. no (combined borderline and yes)	1370	2.13385	1.16205	3.91836	0.0145134	2.236	1.471	3.4	0.0002
High Blood Pressure, yes vs. no	1372	1.67702	0.894646	3.14358	0.106808	1.395	0.94	2.07	0.098
Dr. diagnosed high blood pressure, Yes vs. No	1372	1.77268	1.0371	3.02999	0.0363344	2.001	1.511	2.652	1.34069e-06
Ever told overweight, Yes vs. No	610	1.64756	0.971375	2.79444	0.0639938	2.814	2.056	3.854	1.08429e-10
Ever told thyroid problem, Yes vs. No	1371	2.46612	1.14499	5.31164	0.02112	2.152	1.252	3.7	0.0056
Ever told you have cancer/malignancy, Yes vs. No	1371	1.4284	0.421495	4.84068	0.566931	1.299	0.677	2.493	0.4321
Ever told have asthma, Yes vs. No	1372	1.60475	0.871706	2.95422	0.128763	1.528	1.109	2.106	0.0096
Current Asthma, Yes vs. No	1370	2.12867	0.99622	4.54841	0.0511537	1.923	1.245	2.969	0.0032
Asthma Attack past year, Yes vs. No	1370	1.5924	0.484834	5.23013	0.443207	1.977	1.176	3.322	0.0101
Stomach illness past 30 days	1372
Don't know/Missing vs. No		1.30643	0.616875	2.7668	0.485072	1.361	0.953	1.942	0.0898
Yes vs. No		1.09164	0.541403	2.20111	0.806406	1.738	1.153	2.619	0.0083

## Sheet: TableS4_Lifestyle
Table S4: Lifestyle
	N	ADJUSTED FOR SEX & AGE
<0.05		fair/poor Self-Reported Health				Self-Reported Health (5 point scale)
		Odds Ratios (95% CI)			p-value	Odds Ratios (95% CI)			p-value
		OR	LCL	UCL		OR	LCL	UCL
Average hours/day watch TV, 3 or more vs. 2 or less	1372	2.10801	1.40324	3.16675	0.000328689	1.524	1.168	1.989	0.0019
Any vigorous activity last 30 days, No vs. Yes	1372	2.66745	1.8505	3.84507	1.44999e-07	1.838	1.418	2.382	4.31531e-06
Any moderate activity last 30 days, No vs. Yes	1372	2.08642	1.3996	3.11028	0.000305831	1.53	1.13	2.07	0.0059
Average level of physical activity past 30 days	1372
heavy work/carry heavy loads vs. sit during day, not walk much		2.27623	1.13486	4.56554	0.0205471	1.424	0.92	2.204	0.1125
lift light loads/climb stairs/hills vs. sit during day, not walk much		0.520545	0.224526	1.20684	0.12807	0.556	0.384	0.807	0.002
stand/walk a lot during day no lifting/carrying vs. sit during day, not walk much		1.04527	0.634163	1.72287	0.862149	0.85	0.647	1.117	0.2441
Days per week drink alcohol	1279
5 to 7 days/week vs. Never drinks alcohol		0.218192	0.0609339	0.781304	0.019327	0.585	0.368	0.932	0.0239
3 to <5 days/week vs. Never drinks alcohol		0.676994	0.245426	1.86745	0.451138	0.78	0.401	1.517	0.4646
2 to <3 days/week vs. Never drinks alcohol		0.384699	0.0953172	1.55264	0.179616	0.859	0.542	1.361	0.5173
1 to <2 days/week vs. Never drinks alcohol		0.460001	0.184585	1.14636	0.0955605	0.65	0.411	1.027	0.0651
Less than 1 day/week vs. Never drinks alcohol		0.886671	0.590433	1.33154	0.562068	1.086	0.774	1.524	0.6335
Average number of alcoholic drinks on days that drink alcohol	1199
6 or more drinks vs. Never drinks alcohol		1.43494	0.711553	2.89375	0.312942	1.418	0.781	2.573	0.2509
4 to 5 drinks vs. Never drinks alcohol		0.687532	0.256095	1.8458	0.457153	1.266	0.76	2.109	0.3645
3 drinks vs. Never drinks alcohol		0.485938	0.198106	1.19197	0.114939	0.783	0.46	1.334	0.3685
2 drinks vs. Never drinks alcohol		0.441935	0.249161	0.783856	0.0052242	0.78	0.54	1.128	0.1865
1 drink vs. Never drinks alcohol		0.760565	0.447497	1.29265	0.311831	0.79	0.585	1.066	0.1227
Worried household would run out of food last 12 months	1372
Often true vs. Never true		6.5571	3.10424	13.8506	8.26501e-07	5.21574	2.85885	9.51569	7.28179e-08
Screened out vs. Never true		0.367647	0.161015	0.839454	0.0175296	0.518397	0.375762	0.715175	6.28615e-05
Sometimes true vs. Never true		2.30675	1.49645	3.55581	0.000153316	2.18911	1.44453	3.31749	0.000220799
Don't know/missing vs. Never true		1.44608	0.277364	7.53937	0.661525	1.03027	0.475282	2.23333	0.939775
Couldn't afford balanced meals past 12 months	1372
Often true vs. Never true		3.42858	1.37051	8.57721	0.00844706	2.41797	1.08877	5.3699	0.0300922
Screened out vs. Never true		0.337696	0.146613	0.77782	0.0107661	0.496736	0.361384	0.682782	1.62567e-05
Sometimes true vs. Never true		3.75714	2.19026	6.44495	1.52816e-06	3.48679	2.32016	5.24001	1.8602e-09
Don't know/missing vs. Never true		1.23873	0.263711	5.81869	0.786207	0.989007	0.482633	2.02666	0.975909
Home Rented, Owned, Other?	1372
Other arrangement vs. Rented		0.764481	0.269118	2.17165	0.61415	0.65522	0.305302	1.40619	0.277888
Owned or being bought vs. Rented		0.440818	0.294247	0.6604	7.13324e-05	0.546553	0.415313	0.719264	1.61791e-05
Home type	1372
Apartment vs. detached SFH		2.59762	1.55858	4.32935	0.000249581	1.49589	1.17468	1.90494	0.00109348
Mobile home/Trailer vs. detached SFH		3.80142	1.661	8.70003	0.00157145	1.92397	1.09083	3.39343	0.0238064
Attached SFH vs. detached SFH		1.3201	0.703026	2.47882	0.387658	1.21833	0.868538	1.70898	0.252753
Something else vs. detached SFH		0.683026	0.0845287	5.51912	0.720643	0.992114	0.408456	2.40978	0.986049
Year Home Built	1372
1940 to 1949 vs. 1990 to present		0.698769	0.195241	2.5009	0.581661	1.16492	0.534992	2.53658	0.700609
1950 to 1959 vs. 1990 to present		0.752647	0.272609	2.07799	0.583412	1.13434	0.800797	1.6068	0.478008
1960 to 1977 vs. 1990 to present		0.630872	0.267833	1.486	0.291958	0.878896	0.576644	1.33958	0.548279
1978 to 1989 vs. 1990 to present		0.650357	0.31043	1.36251	0.254206	1.03025	0.761921	1.39307	0.846509
Before 1940 vs. 1990 to present		1.03414	0.45004	2.37634	0.936964	1.19586	0.73522	1.94512	0.47111
Don't know vs. 1990 to present		3.63301	2.09571	6.29799	4.31052e-06	3.31721	2.37407	4.63502	2.12935e-12
Number of rooms in home	1372
1 to 3 vs. 10+		1.47266	0.427759	5.06997	0.539442	1.3108	0.728513	2.35851	0.366498
4 to 6 vs. 10+		1.50259	0.479951	4.70416	0.484369	1.19784	0.745387	1.92494	0.455753
7 to 9 vs. 10+		0.921546	0.258663	3.28322	0.899702	0.841001	0.476207	1.48524	0.550679
Number of persons in household	1372
7 or more vs. 1		1.89711	0.772173	4.66092	0.16265	1.915	0.881	4.165	0.1012
6 vs. 1		1.74811	0.809325	3.77584	0.155162	1.38	0.774	2.461	0.2751
5 vs. 1		1.02318	0.538648	1.94357	0.944192	1.094	0.734	1.631	0.6575
4 vs. 1		0.712423	0.386469	1.31329	0.277212	0.856	0.576	1.272	0.4416
3 vs. 1		0.731305	0.374595	1.42769	0.359251	0.872	0.564	1.349	0.5392
2 vs. 1		0.597206	0.29979	1.18968	0.142644	0.776	0.517	1.166	0.2218
Home have attached garage?	1372
Don't know/Missing vs. Yes		2.4202	1.13469	5.1621	0.0222017	2.09914	1.38418	3.18341	0.000482794
No vs. Yes		1.59779	1.15173	2.21662	0.00502034	1.18592	0.913768	1.53913	0.199848
Home have private well?	1372
Don't know/Missing vs. Yes		1.7097	0.681056	4.29199	0.253438	1.49278	0.937277	2.37752	0.0915694
No vs. Yes		0.950332	0.605161	1.49238	0.824907	0.860131	0.59148	1.2508	0.430324

## Sheet: TableS5_ClinicalIndicators
Table S5: Clinical Indicators
	N	ADJUSTED FOR SEX, AGE, ASTHMA, & DIABETES
<0.05		fair/poor Self-Reported Health				Self-Reported Health (5 point scale)
		Odds Ratios (95% CI)			p-value	Odds Ratios (95% CI)			p-value
		OR	LCL	UCL		OR	LCL	UCL
Nutrition Markers:
Vitamin C (ng/mL)	1372	0.41	0.25	0.67	0.000369961	0.594639	0.433752	0.815202	0.00124086
Vitamin D < 20 ng/mL	1372	2.479	1.671	3.679	6.556e-06	2.059	1.595	2.659	3.083e-08
Vitamin D (ng/mL)	1372	0.94	0.92	0.95	1.72226e-12	0.958259	0.945292	0.971404	8.5815e-10
Calcium (mg/dL)	1372	0.33	0.18	0.61	0.0004	0.461137	0.336279	0.632355	1.54933e-06
Disease Risk Factors:
Serum Glucose (mg/dL)	1372	1.01	1	1.02	0.0149	1.01	1	1.01	0.0097
CRP ≥ 1.0 (mg/dL)	1372	2.023	1.388	2.946	0.0002	1.419	0.995	2.025	0.0534
CRP (mg/dL)	1372	1.08	0.986	1.184	0.0961	1.05	0.94	1.18	0.3664
Total Cholesterol (mg/dL)	1372	0.998538	0.993144	1.00396	0.596702	1.00144	0.998442	1.00445	0.346941
Low HDL, Yes vs. No	1372	1.68	1.01	2.79	0.0437301	1.922	1.506	2.452	1.50594e-07
Direct HDL-Cholesterol (mg/dL)	1372	0.98	0.97	0.99	0.00297193	0.975878	0.968044	0.983775	2.88357e-09
Triglycerides	1372	1	1	1	0.653394	1.0022	1.00061	1.0038	0.00684465
Cell Counts & Morphology:
WBC count (1000 cells/µL)	1370	1.07	0.99	1.16	0.0995837	1.05925	0.988669	1.13487	0.101823
Platelet count SI (1000 cells/µL)	1370	1	1	1	0.233061	1.00185	1.00017	1.00353	0.0304848
Basophils number	1360	0.28	0.01	9.98	0.483882	1.02782	0.0917144	11.5185	0.982243
Basophils percent (%)	1360	0.89	0.54	1.47	0.650951	0.902333	0.687439	1.1844	0.458987
Monocytes number	1360	1.38	0.57	3.33	0.480383	1.14973	0.531275	2.48812	0.723166
Monocytes percent (%)	1360	0.99	0.9	1.09	0.822072	0.959437	0.910785	1.01069	0.118867
Segmented neutrophils number	1360	1.08	0.99	1.19	0.0911073	1.0464	0.960078	1.14048	0.301834
Segmented neutrophils percent (%)	1360	1.01	0.99	1.03	0.273242	0.999665	0.984478	1.01509	0.965807
Eosinophils number	1360	3.62	0.97	13.5	0.0558272	2.03153	1.13256	3.64405	0.0174302
Eosinophils percent (%)	1360	1.06	0.95	1.19	0.307183	1.01905	0.971842	1.06854	0.435584
Lymphocytes number	1360	0.99	0.71	1.37	0.929469	1.23057	1.02103	1.48311	0.0293662
Lymphocytes percent (%)	1360	0.98	0.96	1.01	0.168621	1.00222	0.985595	1.01913	0.794714
Mean platelet volume (fL)	1370	1.27	1	1.61	0.0494266	1.01454	0.869954	1.18315	0.854025
Mean cell volume (fL)	1372	0.93	0.91	0.96	2.6533e-06	0.960195	0.934425	0.986676	0.00343007
Iron Markers:
Hematocrit (%)	1370	0.95	0.88	1.03	0.209402	0.966327	0.9278	1.00645	0.0989194
Hemoglobin (g/dL)	1370	0.81	0.65	1.01	0.0664784	0.888073	0.796111	0.990658	0.0333161
MCHC (g/dL)	1370	0.66	0.5	0.86	0.00219523	0.893557	0.799053	0.999238	0.0484573
Mean cell hemoglobin (pg)	1370	0.83	0.77	0.89	2.83367e-07	0.907972	0.858144	0.960693	0.000800949
Red cell distribution width (%)	1370	1.34	1.14	1.58	0.000425108	1.25627	1.12631	1.40122	4.22359e-05
Ferritin(ng/mL)	801	1	0.99	1	0.425834	1.00041	0.999496	1.00133	0.377864
Transferrin receptor (mg/L)	792	1.26	1.11	1.43	0.000413961	1.13905	1.0396	1.24802	0.00522101
Transferrin saturation (%)	825	0.94	0.91	0.96	4.60081e-06	0.983623	0.971944	0.995443	0.00673993
Glycohemoglobin (%)	1368	1.82	1.3	2.55	0.000520136	1.63195	1.36056	1.95747	1.30685e-07
Protoporphyrin (µg/dL RBC)	1372	1.01	1	1.01	0.000480343	1.00843	1.00478	1.0121	5.70557e-06
Iron, Frozen Serum (µg/dL)	825	0.98	0.97	0.99	1.9264e-07	0.994999	0.991515	0.998496	0.00509288
TIBC, Frozen Serum (µg/dL)	825	1	1	1.01	0.332167	1.00123	0.999083	1.00338	0.262146

## Sheet: TableS6_EnvScoresChemicals
Table S6: Environmental Scores/Chemicals
	N	ADJUSTED FOR SEX & AGE
<0.05		fair/poor Self-Reported Health				Self-Reported Health (5 point scale)
		Odds Ratios (95% CI)			p-value	Odds Ratios (95% CI)			p-value
		OR	LCL	UCL		OR	LCL	UCL
Does anyone smoke in the home? (y vs. n)	1369	1.4	0.648	3.022	0.3916	1.54	0.917	2.585	0.1028
Cotinine (ng/mL)	1372	1.03594	0.896946	1.19648	0.630951	1.11771	0.99784	1.25198	0.0545294
Cadmium (µg/L)	1372	2.64829	1.36328	5.14454	0.00404454	1.76424	1.13571	2.74061	0.0115292
Lead (µg/dL)	1372	1.27833	1.03415	1.58016	0.0231792	1.13527	0.989994	1.30187	0.0693664
Total Mercury (µg/L)	1372	0.749532	0.638795	0.879466	0.000408301	0.906569	0.863558	0.951722	7.64509e-05
Toluene (ng/mL)	1372	0.993483	0.889718	1.10935	0.907523	1.06125	1.02814	1.09542	0.00023695
Benzene (ng/mL)	1372	0.587054	0.0599314	5.75046	0.64732	0.414288	0.148276	1.15754	0.0927818
Toluene (above DL vs. below DL)	1372	0.823	0.36	1.882	0.645	1.611	0.761	3.413	0.2128
Benzene (above DL vs. below DL)	1372	1.091	0.759	1.568	0.637	1.106	0.874	1.399	0.4018
Environmental Score 1 (Pb and Cd; 1 if > median of nonsmokers)	1372
Both > median vs. 0		3.47349	2.26134	5.33538	1.29992e-08	1.374	0.977	1.932	0.0679
1 > median vs. 0		1.87047	1.18253	2.95862	0.00743784	1.008	0.759	1.34	0.9541
Environmental Score 2 (Pb, Cd, and Hg; 1 if > median of nonsmokers)	1372
All 3 > median vs. 0		2.24904	1.27729	3.96007	0.00498772	1.17	0.8	1.711	0.4176
2 > median vs. 0		1.97961	1.06379	3.68388	0.031153	1.285	0.808	2.044	0.2902
1 > median vs. 0		1.67887	0.881837	3.19628	0.114754	1.198	0.781	1.835	0.408
Environmental Score 3 (benzene and toluene; 1 if > median of nonsmokers)	1372
Both > median vs. 0		1.20859	0.753973	1.93731	0.431318	1.224	0.921	1.625	0.1635
1 > median vs. 0		1.04612	0.596275	1.83533	0.875091	1.202	0.875	1.651	0.2571
